# Supplementary material for: A computational approach to rapidly design peptides that detect SARS-CoV-2 surface protein S
Source: NAR Genom Bioinform. 2022 Aug 22;4(3):lqac058. doi: 10.1093/nargab/lqac058 (PMC9394169; doi:10.1093/nargab/lqac058)
Supplement: lqac058_Supplemental_Files [file lqac058_supplemental_files.zip]

Archive with 6 entries (6 files):
- Figure S1AG.pdf
- Figure S2AG.pdf
- Figure S3AG.pdf
- Figure S4AG.pdf
- Supplementary Material Legend.docx
- Table S1-Top100-Detected-Peptides.pdf
